# Supplementary material for: Adult Feeding Experience Determines the Fecundity and Preference of the Henosepilachna vigintioctopunctata (F.) (Coleoptera: Coccinellidae)
Source: Biology (Basel). 2024 Apr 9;13(4):250. doi: 10.3390/biology13040250 (PMC11048397; doi:10.3390/biology13040250)
Supplement: Supplementary file 1 [file biology-13-00250-s001.zip]

Archive with 1 entries (1 files):
- biology-2927708-supplementary.pdf
